# Supplementary material for: The quality of medical death certification of cause of death in hospitals in rural Bangladesh: impact of introducing the International Form of Medical Certificate of Cause of Death
Source: BMC Health Serv Res. 2017 Oct 2;17:688. doi: 10.1186/s12913-017-2628-y (PMC5625830; doi:10.1186/s12913-017-2628-y)
Supplement: Supplementary file 2 — Changes in death certificate by age group, place of death, and sex. One table proving the percentage of death certificates that required a change in the UCOD due to a change in diagnosis or change in sequence by age group, place of death, and sex. (XLSX 9 kb) [file 12913_2017_2628_MOESM2_ESM.xlsx]

## Sheet: Sheet1
	Age at death (%)							Place of death (%)				Sex (%)
UCOD	Neonatal	1 mnth-4yrs	5-34 years	35-54 years	55-64 years	65-74 years	75+ years	Chandpur District Hospital	Comilla Medical College Hospital	Private Clinic/Hospital	Upazila Health Complex	Male	Female	Total (%)
Change necessary	46.4	41.4	36.7	44.4	48.7	52.8	46.6	42.8	46.3	48.9	42.8	44.4	47.1	45.5
Change in diagnosis	9.6	12.3	18	17.1	15.5	16.7	13.1	13	14.3	9.9	14.5	13.7	14.1	13.9
Change in sequence	36.8	29.2	18.7	27.3	33.2	36.2	33.5	29.8	32.1	39	28.3	30.7	33	31.6
Total (%)	30.8	8	13	15.1	12.5	11.5	9.2	20.5	71.2	2.9	5.5	59.4	38.9	100
UCOD: Underlying cause of death
Change in sequence: study physician changed the sequence of events leading to death
Change in diagnosis: medical records led the study physician to change the UCOD
